# Supplementary material for: Bio-Derived Cellulose Nanofibers for the Development Under Environmentally Assessed Conditions of Cellulose/ZnO Nanohybrids with Enhanced Biocompatibility and Antimicrobial Properties
Source: Materials (Basel). 2026 Jan 15;19(2):346. doi: 10.3390/ma19020346 (PMC12842912; doi:10.3390/ma19020346)
Supplement: Supplementary file 1 [file materials-19-00346-s001.zip]

Archive with 1 entries (1 files):
- materials-4080161-supplementary.pdf
